# Supplementary material for: Aliens Among Us: Sensitivity of the Invasive Alien Fish Black Bullhead Ameiurus melas as a Bioindicator of Pollution and Its Safety for Human Consumption
Source: Toxics. 2024 Nov 25;12(12):849. doi: 10.3390/toxics12120849 (PMC11679168; doi:10.3390/toxics12120849)
Supplement: Supplementary file 1 [file toxics-12-00849-s001.zip]

Archive with 1 entries (1 files):
- toxics-3299893-supplementary.pdf
